# Supplementary material for: Evaluation of a Salmonella Vectored Vaccine Expressing Mycobacterium avium Subsp. paratuberculosis Antigens Against Challenge in a Goat Model
Source: PLoS One. 2013 Aug 9;8(8):e70171. doi: 10.1371/journal.pone.0070171 (PMC3739776; doi:10.1371/journal.pone.0070171)
Supplement: Figure S1 — Raw data for lymhoproliferation, IFN-γ response, Cytokines and FACS analysis. (XLS) [file pone.0070171.s001.xls]

## Sheet: cytokines
		IL-2
Weeks		PBS						MAP316F							Sal-Vector							Sal-Ag
				Mean	SD	SE					Mean	SD	SE					Mean	SD	SE					Mean	SD	SE
0	0.11	0.14	0.16	0.136667	0.0251661	0.0145297		0.137	0.158	0.179	0.158	0.021	0.0121244		0.11	0.135	0.159	0.134667	0.0245017	0.0141461		0.12	0.144	0.167	0.143667	0.0235018	0.0135688
3	0.12	0.15	0.17	0.146667	0.0251661	0.0145297		0.98	1.28	1.49	1.25	0.25632	0.147986		0.23	0.28	0.31	0.273333	0.0404145	0.0233333		0.25	0.33	0.36	0.313333	0.0568624	0.0328295
6	0.11	0.17	0.19	0.156667	0.0416333	0.024037		2.17	2.54	2.96	2.55667	0.395264	0.228206		0.38	0.48	0.56	0.473333	0.090185	0.0520683		0.49	0.59	0.71	0.596667	0.110151	0.0635959
10	1.9	2.1	2.4	2.13333	0.251661	0.145297		2.76	3.29	3.98	3.34333	0.611746	0.353192		1.66	1.98	2.22	1.95333	0.280951	0.162207		1.98	2.67	2.51	2.38667	0.361156	0.208513
14	2.2	2.3	2.7	2.4	0.264575	0.152753		2.99	3.43	3.98	3.46667	0.496017	0.286376		1.98	2.38	2.69	2.35	0.355949	0.205508		2.32	2.78	2.49	2.53	0.232594	0.134288
18	1.8	2.2	2.4	2.13333	0.305505	0.176383		2.45	2.86	3.43	2.91333	0.492172	0.284156		1.78	1.89	2.19	1.95333	0.212211	0.12252		1.81	2.39	2.59	2.26333	0.405134	0.233904
22	1.68	1.86	1.95	1.83	0.137477	0.0793725		2.12	2.67	2.79	2.52667	0.357258	0.206263		1.34	1.67	2.23	1.74667	0.449926	0.259765		1.47	1.92	2.44	1.94333	0.485421	0.280258
26	0.97	1.19	1.43	1.19667	0.230072	0.132832		2.35	2.81	3.12	2.76	0.387427	0.223681		0.98	1.25	1.76	1.33	0.396106	0.228692		1.17	1.46	1.93	1.52	0.383536	0.221435
30	1.12	1.33	1.49	1.31333	0.185562	0.107134		2.22	2.59	2.99	2.6	0.385097	0.222336		0.89	0.98	1.24	1.03667	0.181751	0.104934		1.21	1.67	1.95	1.61	0.373631	0.215716
																						T test
Weeks		Mean						SE
	PBS	MAP316F	Sal-Vector	Sal-Ag		PBS	MAP316F	Sal-Vector	Sal-Ag																PBS Vs 316F	PBS Vs Sal-Ag
0	0.13	0.16	0.134	0.143		0.01	0.012	0.014	0.013												PBS	0.11	0.17	0.19	0.00725251	0.0088347	6 wk
3	0.14	0.125	0.273	0.313		0.01	0.147	0.023	0.032												316F	2.17	2.54	2.96
6	0.15	2.55	0.473	0.596		0.024	0.228	0.052	0.063												Sal-Ag	0.49	0.59	0.71
10	2.13	3.34	1.95	2.38		0.14	0.353	0.162	0.208
14	2.4	3.46	2.35	2.53		0.15	0.286	0.205	0.134												PBS	1.9	2.1	2.4	0.028324	0.251222	10 wk
18	2.13	2.91	1.95	2.26		0.17	0.284	0.122	0.233												316F	2.76	3.29	3.98
22	1.83	2.52	1.74	1.94		0.07	0.206	0.259	0.28												Sal-Ag	1.98	2.67	2.51
26	1.19	2.76	1.33	1.52		0.13	0.223	0.228	0.22
30	1.31	2.6	1.03	1.61		0.1	0.222	0.104	0.21												PBS	2.2	2.3	2.7	0.0179705	0.581081	14wk
																					316F	2.99	3.43	3.98
																					Sal-Ag	2.32	2.78	2.49
		IL-4
Weeks		PBS						MAP316F							Sal-Vector							Sal-Ag
				Mean	SD	SE					Mean	SD	SE					Mean	SD	SE					Mean	SD	SE
0	0.099	0.13	0.14	0.123	0.0213776	0.0123423		0.11	0.14	0.17	0.14	0.03	0.0173205		0.1	0.13	0.14	0.123333	0.0208167	0.0120185		0.12	0.14	0.16	0.14	0.02	0.011547
3	0.092	0.108	0.14	0.113333	0.0244404	0.0141107		0.22	0.31	0.36	0.296667	0.070946	0.0409607		0.12	0.12	0.15	0.13	0.0173205	0.01		0.14	0.16	0.21	0.17	0.0360555	0.0208167
6	0.16	0.2	0.22	0.193333	0.0305505	0.0176383		0.58	0.66	0.77	0.67	0.0953939	0.0550757		0.16	0.23	0.29	0.226667	0.0650641	0.0375648		0.21	0.27	0.4	0.293333	0.0971253	0.0560753
10	0.32	0.37	0.48	0.39	0.0818535	0.0472582		0.71	0.77	0.89	0.79	0.0916515	0.052915		0.33	0.39	0.55	0.423333	0.113725	0.0656591		0.44	0.57	0.68	0.563333	0.120139	0.0693622
14	0.38	0.44	0.49	0.436667	0.0550757	0.031798		0.74	0.87	0.83	0.813333	0.0665833	0.0384419		0.35	0.48	0.56	0.463333	0.105987	0.0611919		0.52	0.59	0.73	0.613333	0.106927	0.0617342
18	0.48	0.56	0.68	0.573333	0.100664	0.0581187		0.79	0.89	0.97	0.883333	0.090185	0.0520683		0.43	0.53	0.59	0.516667	0.080829	0.0466667		0.44	0.52	0.64	0.533333	0.100664	0.0581187
22	0.56	0.67	0.74	0.656667	0.0907377	0.0523874		0.53	0.62	0.68	0.61	0.0754983	0.043589		0.53	0.58	0.67	0.593333	0.070946	0.0409607		0.49	0.56	0.66	0.57	0.08544	0.0493288
26	0.69	0.79	0.84	0.773333	0.0763763	0.0440959		0.43	0.51	0.65	0.53	0.111355	0.064291		0.57	0.71	0.81	0.696667	0.120554	0.069602		0.62	0.71	0.87	0.733333	0.126623	0.0731057
30	1.08	1.17	1.51	1.25333	0.226789	0.130937		0.41	0.52	0.55	0.493333	0.0737111	0.0425572		0.83	0.96	1.14	0.976667	0.155671	0.0898765		0.79	0.88	1.09	0.92	0.153948	0.0888819
Weeks		Mean						SE															T test
	PBS	MAP316F	Sal-Vector	Sal-Ag		PBS	MAP316F	Sal-Vector	Sal-Ag
0	0.12	0.14	0.12	0.14		0.012	0.017	0.012	0.011																	PBS Vs 316F	PBS Vs Sal-Ag
3	0.11	0.29	0.13	0.17		0.014	0.04	0.01	0.02													PBS	0.16	0.2	0.22	0.00644121	0.131801	6 wk
6	0.19	0.67	0.22	0.29		0.017	0.055	0.037	0.056													316F	0.58	0.66	0.77
10	0.39	0.79	0.42	0.56		0.047	0.052	0.065	0.069													Sal-Ag	0.21	0.27	0.4
14	0.43	0.81	0.46	0.61		0.031	0.038	0.061	0.061
18	0.57	0.88	0.51	0.53		0.058	0.052	0.046	0.058													PBS	0.32	0.37	0.48	0.000208268	0.0228602	10 wk
22	0.65	0.61	0.59	0.57		0.052	0.043	0.04	0.049													316F	0.71	0.77	0.89
26	0.77	0.53	0.69	0.73		0.044	0.064	0.069	0.073													Sal-Ag	0.44	0.57	0.68
30	1.25	0.49	0.97	0.92		0.13	0.042	0.089	0.088
																						PBS	0.38	0.44	0.49	0.00520614	0.0309021	14wk
																						316F	0.74	0.87	0.83
																						Sal-Ag	0.52	0.59	0.73
		IL-6
Weeks		PBS						MAP316F							Sal-Vector							Sal-Ag
				Mean	SD	SE					Mean	SD	SE					Mean	SD	SE					Mean	SD	SE
0	0.07	0.09	0.12	0.0933333	0.0251661	0.0145297		0.08	0.09	0.13	0.1	0.0264575	0.0152753		0.04	0.08	0.09	0.07	0.0264575	0.0152753		0.04	0.07	0.09	0.0666667	0.0251661	0.0145297
3	0.06	0.08	0.13	0.09	0.0360555	0.0208167		0.14	0.18	0.26	0.193333	0.061101	0.0352767		0.09	0.11	0.16	0.12	0.0360555	0.0208167		0.11	0.13	0.16	0.133333	0.0251661	0.0145297
6	0.09	0.13	0.15	0.123333	0.0305505	0.0176383		0.21	0.27	0.39	0.29	0.0916515	0.052915		0.08	0.14	0.17	0.13	0.0458258	0.0264575		0.12	0.15	0.19	0.153333	0.0351188	0.0202759
10	0.16	0.23	0.34	0.243333	0.0907377	0.0523874		0.29	0.35	0.47	0.37	0.0916515	0.052915		0.19	0.26	0.37	0.273333	0.0907377	0.0523874		0.19	0.25	0.35	0.263333	0.080829	0.0466667
14	0.23	0.35	0.42	0.333333	0.0960902	0.0554777		0.4	0.47	0.61	0.493333	0.106927	0.0617342		0.21	0.28	0.39	0.293333	0.0907377	0.0523874		0.24	0.34	0.42	0.333333	0.090185	0.0520683
18	0.39	0.45	0.59	0.476667	0.102632	0.0592546		0.43	0.55	0.71	0.563333	0.140475	0.0811035		0.29	0.36	0.47	0.373333	0.0907377	0.0523874		0.29	0.38	0.51	0.393333	0.110604	0.0638575
22	0.48	0.55	0.64	0.556667	0.0802081	0.0463081		0.53	0.62	0.68	0.61	0.0754983	0.043589		0.41	0.49	0.56	0.486667	0.0750555	0.0433333		0.37	0.44	0.55	0.453333	0.0907377	0.0523874
26	0.57	0.68	0.73	0.66	0.0818535	0.0472582		0.79	0.86	0.99	0.88	0.101489	0.0585947		0.57	0.66	0.73	0.653333	0.0802081	0.0463081		0.54	0.61	0.69	0.613333	0.0750555	0.0433333
30	0.77	0.85	0.91	0.843333	0.0702377	0.0405518		0.73	0.82	0.89	0.813333	0.0802081	0.0463081		0.61	0.72	0.81	0.713333	0.100167	0.0578312		0.61	0.73	0.83	0.723333	0.110151	0.0635959
Weeks		Mean						SE
	PBS	MAP316F	Sal-Vector	Sal-Ag		PBS	MAP316F	Sal-Vector	Sal-Ag
0	0.09	0.1	0.07	0.06		0.014	0.015	0.015	0.014
3	0.09	0.19	0.12	0.13		0.02	0.035	0.02	0.014
6	0.12	0.29	0.13	0.15		0.017	0.052	0.026	0.02
10	0.24	0.37	0.27	0.26		0.052	0.052	0.052	0.046
14	0.33	0.49	0.29	0.33		0.055	0.061	0.052	0.052
18	0.47	0.56	0.37	0.39		0.059	0.081	0.052	0.063
22	0.55	0.61	0.48	0.45		0.046	0.043	0.043	0.052
26	0.66	0.88	0.65	0.61		0.047	0.058	0.046	0.043
30	0.84	0.81	0.71	0.72		0.04	0.046	0.057	0.063
		IL-8
Weeks		PBS						MAP316F							Sal-Vector							Sal-Ag
				Mean	SD	SE					Mean	SD	SE					Mean	SD	SE					Mean	SD	SE
0	0.09	0.13	0.15	0.123333	0.0305505	0.0176383		0.11	0.14	0.15	0.133333	0.0208167	0.0120185		0.12	0.14	0.16	0.14	0.02	0.011547		0.12	0.14	0.16	0.14	0.02	0.011547
3	0.13	0.16	0.23	0.173333	0.051316	0.0296273		0.28	0.36	0.51	0.383333	0.116762	0.0674125		0.11	0.17	0.29	0.19	0.0916515	0.052915		0.14	0.21	0.37	0.24	0.117898	0.0680686
6	0.14	0.22	0.35	0.236667	0.105987	0.0611919		0.71	0.84	0.94	0.83	0.115326	0.0665833		0.22	0.29	0.42	0.31	0.101489	0.0585947		0.25	0.35	0.51	0.37	0.131149	0.0757188
10	1.45	1.78	2.47	1.9	0.520481	0.3005		2.6	3.2	4.2	3.33333	0.80829	0.466667		1.2	1.9	2.5	1.86667	0.650641	0.375648		1.5	2.2	2.7	2.13333	0.602771	0.34801
14	1.77	1.97	2.92	2.22	0.61441	0.35473		2.82	3.9	4.4	3.70667	0.807548	0.466238		1.81	2.5	2.9	2.40333	0.551392	0.318346		1.81	2.5	3.5	2.60333	0.849725	0.490589
18	1.98	2.46	3.56	2.66667	0.810021	0.467666		2.1	2.8	3.8	2.9	0.8544	0.493288		-0.4	-0.7	-1.3	-0.8	0.458258	0.264575		0.15	0.19	0.29	0.21	0.072111	0.0416333
22	1.53	2.07	2.67	2.09	0.570263	0.329242		1.88	2.45	2.97	2.43333	0.545191	0.314766		1.79	2.04	2.53	2.12	0.376431	0.217332		1.69	2.04	2.33	2.02	0.320468	0.185023
26	0.99	1.29	1.77	1.35	0.393446	0.227156		1.76	2.1	2.6	2.15333	0.422532	0.243949		-0.11	-0.18	-0.32	-0.203333	0.106927	0.0617342		-0.07	-0.12	-0.17	-0.12	0.05	0.0288675
30	1.11	1.48	2.08	1.55667	0.489524	0.282627		1.11	1.57	2.42	1.7	0.664605	0.38371		1.02	1.41	1.92	1.45	0.451331	0.260576		0.98	1.34	2.45	1.59	0.766225	0.44238
Weeks		Mean						SE															T test
	PBS	MAP316F	Sal-Vector	Sal-Ag		PBS	MAP316F	Sal-Vector	Sal-Ag
0	0.12	0.13	0.14	0.14		0.017	0.012	0.011	0.011																	PBS Vs 316F	PBS Vs Sal-Ag
3	0.17	0.38	0.19	0.24		0.029	0.067	0.052	0.068													PBS	0.14	0.22	0.35	0.000599133	0.0116676	6 wk
6	0.23	0.83	0.31	0.37		0.061	0.066	0.058	0.075													316F	0.71	0.84	0.94
10	1.9	3.33	1.86	2.13		0.3	0.46	0.37	0.34													Sal-Ag	0.25	0.35	0.51
14	2.22	3.7	2.4	2.6		0.35	0.46	0.31	0.49
18	2.66	2.9	-0.8	0.21		0.46	0.49	0.26	0.04													PBS	1.45	1.78	2.47	0.0133929	0.160577	10 wk
22	2.09	2.4	2.12	2.02		0.32	0.31	0.21	0.18													316F	2.6	3.2	4.2
26	1.35	2.15	-0.2	-0.12		0.22	0.24	0.06	0.02													Sal-Ag	1.5	2.2	2.7
30	1.55	1.7	1.45	1.59		0.28	0.38	0.26	0.44
																						PBS	1.77	1.97	2.92	0.0279833	0.15603	14wk
																						316F	2.82	3.9	4.4
																						Sal-Ag	1.81	2.5	3.5
		IL-10
Weeks		PBS						MAP316F							Sal-Vector							Sal-Ag
				Mean	SD	SE					Mean	SD	SE					Mean	SD	SE					Mean	SD	SE
0	0.07	0.11	0.15	0.11	0.04	0.023094		0.09	0.13	0.15	0.123333	0.0305505	0.0176383		0.09	0.13	0.14	0.12	0.0264575	0.0152753		0.09	0.14	0.16	0.13	0.0360555	0.0208167
3	0.08	0.12	0.16	0.12	0.04	0.023094		0.41	0.52	0.69	0.54	0.141067	0.0814453		0.1	0.14	0.16	0.133333	0.0305505	0.0176383		0.19	0.25	0.38	0.273333	0.0971253	0.0560753
6	0.09	0.13	0.21	0.143333	0.061101	0.0352767		0.61	0.71	0.84	0.72	0.115326	0.0665833		0.12	0.15	0.21	0.16	0.0458258	0.0264575		0.24	0.34	0.41	0.33	0.08544	0.0493288
10	0.98	1.29	1.51	1.26	0.266271	0.153731		0.56	0.69	0.81	0.686667	0.125033	0.072188		0.87	1.12	1.31	1.1	0.220681	0.12741		0.89	1.11	1.45	1.15	0.282135	0.162891
14	1.02	1.73	2.79	1.84667	0.890749	0.514274		0.67	0.71	0.86	0.746667	0.100167	0.0578312		1.12	1.56	2.39	1.69	0.644903	0.372335		0.98	1.41	1.96	1.45	0.491223	0.283608
18	1.21	1.67	2.12	1.66667	0.455009	0.2627		0.29	0.38	0.5	0.39	0.105357	0.0608276		0.96	1.21	1.7	1.29	0.376431	0.217332		0.96	1.16	1.89	1.33667	0.489524	0.282627
22	1.56	2.09	2.81	2.15333	0.627402	0.362231		0.44	0.56	0.69	0.563333	0.125033	0.072188		1.23	1.76	2.44	1.81	0.606548	0.35019		1.32	1.84	2.49	1.88333	0.586202	0.338444
26	0.88	1.09	1.67	1.21333	0.409186	0.236244		0.73	0.85	1.06	0.88	0.167033	0.0964365		0.82	0.99	1.31	1.04	0.248797	0.143643		0.78	0.91	1.29	0.993333	0.265016	0.153007
30	0.64	0.97	1.31	0.973333	0.335012	0.19342		1.09	1.67	2.42	1.72667	0.666808	0.384982		0.71	0.88	1.34	0.976667	0.325935	0.188178		0.69	0.86	1.12	0.89	0.216564	0.125033
	Weeks		Mean						SE														T test
		PBS	MAP316F	Sal-Vector	Sal-Ag		PBS	MAP316F	Sal-Vector	Sal-Ag
	0	0.11	0.12	0.12	0.13		0.023	0.017	0.015	0.02																PBS Vs 316F	PBS Vs Sal-Ag
	3	0.12	0.54	0.13	0.27		0.023	0.081	0.017	0.056												PBS	0.08	0.12	0.16	0.0189129	0.0453884	3wk
	6	0.14	0.72	0.16	0.33		0.035	0.066	0.026	0.049												316F	0.41	0.52	0.69
	10	1.26	0.68	1.1	1.15		0.15	0.072	0.12	0.162												Sal-Ag	0.19	0.25	0.38
	14	1.84	0.74	1.69	1.45		0.51	0.057	0.37	0.283
	18	1.66	0.39	1.29	1.33		0.26	0.06	0.21	0.282												PBS	0.09	0.13	0.21	0.00302673	0.009741	6wk
	22	2.15	0.56	1.81	1.88		0.36	0.072	0.35	0.338												316F	0.61	0.71	0.84
	26	1.21	0.88	1.04	0.99		0.23	0.096	0.14	0.153												Sal-Ag	0.24	0.34	0.41
	30	0.97	1.72	0.97	0.89		0.19	0.38	0.18	0.125
																						PBS	0.64	0.97	1.31	0.0594593	0.358974	30wk
																						316F	1.09	1.67	2.42
																						Sal-Ag	0.69	0.86	1.12
		IL-12
Weeks		PBS						MAP316F							Sal-Vector							Sal-Ag
				Mean	SD	SE					Mean	SD	SE					Mean	SD	SE					Mean	SD	SE
0	0.09	0.14	0.16	0.13	0.0360555	0.0208167		0.12	0.15	0.21	0.16	0.0458258	0.0264575		0.12	0.13	0.18	0.143333	0.0321455	0.0185592		0.11	0.14	0.2	0.15	0.0458258	0.0264575
3	0.07	0.11	0.15	0.11	0.04	0.023094		0.22	0.27	0.44	0.31	0.115326	0.0665833		0.17	0.21	0.26	0.213333	0.0450925	0.0260342		0.19	0.22	0.29	0.233333	0.051316	0.0296273
6	0.08	0.09	0.12	0.0966667	0.0208167	0.0120185		0.62	0.68	0.88	0.726667	0.136137	0.0785988		0.31	0.42	0.57	0.433333	0.130512	0.075351		0.45	0.54	0.61	0.533333	0.0802081	0.0463081
10	1.2	1.6	2.6	1.8	0.72111	0.416333		2.3	2.9	4.2	3.13333	0.971253	0.560753		1.3	1.9	2.7	1.96667	0.702377	0.405518		1.8	2.1	3.1	2.33333	0.680686	0.392994
14	1.7	2.2	3.1	2.33333	0.70946	0.409607		2.8	3.3	5.1	3.73333	1.20968	0.698411		1.6	2.1	3.1	2.26667	0.763763	0.440959		1.7	2.2	3.2	2.36667	0.763763	0.440959
18	1.6	1.9	2.8	2.1	0.6245	0.360555		2.3	3.2	4.7	3.4	1.21244	0.7		1.2	1.7	2.8	1.9	0.818535	0.472582		1.6	1.9	3	2.16667	0.737111	0.425572
22	1.4	1.7	2.8	1.96667	0.737111	0.425572		1.9	2.6	3.7	2.73333	0.907377	0.523874		1.1	1.6	2.7	1.8	0.818535	0.472582		1.1	1.4	2.7	1.73333	0.85049	0.491031
26	1.07	1.29	1.9	1.42	0.43	0.248261		1.67	1.98	2.7	2.11667	0.528425	0.305087		0.97	1.1	2.2	1.42333	0.675747	0.390142		1.02	1.2	1.8	1.34	0.408412	0.235797
30	0.71	0.88	1.19	0.926667	0.243379	0.140515		1.12	1.37	2.6	1.69667	0.792233	0.457396		0.69	0.91	1.34	0.98	0.330606	0.190875		0.81	0.91	1.34	1.02	0.281603	0.162583
	Weeks		Mean						SE
		PBS	MAP316F	Sal-Vector	Sal-Ag		PBS	MAP316F	Sal-Vector	Sal-Ag													T test
	0	0.13	0.16	0.14	0.15		0.02	0.02	0.018	0.026
	3	0.11	0.31	0.21	0.23		0.023	0.06	0.026	0.029																PBS Vs 316F	PBS Vs Sal-Ag
	6	0.09	0.72	0.43	0.53		0.012	0.078	0.075	0.046												PBS	0.08	0.09	0.12	0.0109862	0.00646322	6 wk
	10	1.8	3.13	1.96	2.33		0.41	0.56	0.4	0.39												316F	0.62	0.68	0.88
	14	2.33	3.73	2.26	2.36		0.4	0.69	0.44	0.44												Sal-Ag	0.45	0.54	0.61
	18	2.1	3.4	1.9	2.16		0.36	0.7	0.47	0.42
	22	1.96	2.73	1.8	1.73		0.42	0.52	0.47	0.49												PBS	1.2	1.6	2.6	0.0116676	0.00388351	10 wk
	26	1.42	2.11	1.42	1.34		0.24	0.3	0.39	0.23												316F	2.3	2.9	4.2
	30	0.92	1.69	0.98	1.02		0.14	0.45	0.19	0.16												Sal-Ag	1.8	2.1	3.1
																						PBS	1.7	2.2	3.1	0.0429797	0.42265	14wk
																						316F	2.8	3.3	5.1
																						Sal-Ag	1.7	2.2	3.2
		IL-13
Weeks		PBS						MAP316F							Sal-Vector							Sal-Ag
				Mean	SD	SE					Mean	SD	SE					Mean	SD	SE					Mean	SD	SE
0	0.09	0.1	0.17	0.12	0.043589	0.0251661		0.09	0.07	0.11	0.09	0.02	0.011547		0.1	0.12	0.14	0.12	0.02	0.011547		0.08	0.07	0.14	0.0966667	0.0378594	0.0218581
3	0.08	0.12	0.14	0.113333	0.0305505	0.0176383		0.32	0.42	0.55	0.43	0.115326	0.0665833		0.08	0.12	0.13	0.11	0.0264575	0.0152753		0.18	0.27	0.35	0.266667	0.085049	0.0491031
6	0.07	0.09	0.12	0.0933333	0.0251661	0.0145297		0.37	0.44	0.64	0.483333	0.140119	0.0808977		0.12	0.11	0.16	0.13	0.0264575	0.0152753		0.27	0.39	0.47	0.376667	0.100664	0.0581187
10	0.71	0.85	1.09	0.883333	0.19218	0.110955		0.56	0.66	0.79	0.67	0.115326	0.0665833		0.62	0.71	0.87	0.733333	0.126623	0.0731057		0.62	0.69	0.82	0.71	0.101489	0.0585947
14	1.08	1.21	1.45	1.24667	0.187705	0.108372		0.91	1.04	1.33	1.09333	0.215019	0.124141		0.97	1.08	1.3	1.11667	0.168028	0.0970109		0.91	0.99	1.17	1.02333	0.133167	0.0768838
18	1.12	1.31	1.89	1.44	0.401123	0.231589		0.54	0.68	0.79	0.67	0.1253	0.0723418		0.91	1.12	1.67	1.23333	0.392471	0.226593		0.99	1.18	1.71	1.29333	0.37314	0.215432
22	1.23	1.95	2.73	1.97	0.7502	0.433128		0.32	0.49	0.56	0.456667	0.123423	0.0712585		1.29	1.43	2.11	1.61	0.438634	0.253246		1.28	1.47	2.15	1.63333	0.45742	0.264092
26	1.22	1.64	2.6	1.82	0.70739	0.408412		0.54	0.65	0.79	0.66	0.1253	0.0723418		1.33	1.65	2.34	1.77333	0.516172	0.298012		1.38	1.56	1.83	1.59	0.226495	0.130767
30	0.99	1.09	1.59	1.22333	0.321455	0.185592		0.76	0.89	1.09	0.913333	0.166233	0.0959745		0.97	1.06	1.36	1.13	0.204206	0.117898		0.97	1.06	1.25	1.09333	0.142945	0.0825295
	Weeks		Mean						SE
		PBS	MAP316F	Sal-Vector	Sal-Ag		PBS	MAP316F	Sal-Vector	Sal-Ag													T test
	0	0.12	0.09	0.12	0.09		0.025	0.011	0.011	0.021
	3	0.11	0.43	0.11	0.26		0.017	0.066	0.015	0.049																PBS Vs 316F	PBS Vs Sal-Ag
	6	0.09	0.48	0.13	0.37		0.014	0.08	0.015	0.058												PBS	0.08	0.12	0.14	0.0238295	0.0404164	6 wk
	10	0.88	0.67	0.73	0.71		0.11	0.066	0.073	0.058												316F	0.32	0.42	0.55
	14	1.24	1.09	1.11	1.02		0.1	0.124	0.097	0.076												Sal-Ag	0.18	0.27	0.35
	18	1.44	0.67	1.23	1.29		0.23	0.072	0.22	0.21
	22	1.97	0.45	1.61	1.63		0.43	0.071	0.25	0.26												PBS	0.07	0.09	0.12	0.027932	0.0233755	10 wk
	26	1.82	0.66	1.77	1.59		0.4	0.072	0.29	0.13												316F	0.37	0.44	0.64
	30	1.22	0.91	1.13	1.09		0.18	0.095	0.11	0.082												Sal-Ag	0.27	0.39	0.47
		IL-17
Weeks		PBS						MAP316F							Sal-Vector							Sal-Ag
				Mean	SD	SE					Mean	SD	SE					Mean	SD	SE					Mean	SD	SE
0	0.08	0.1	0.14	0.106667	0.0305505	0.0176383		0.12	0.1	0.17	0.13	0.0360555	0.0208167		0.12	0.1	0.15	0.123333	0.0251661	0.0145297		0.09	0.1	0.15	0.113333	0.0321455	0.0185592
3	0.11	0.15	0.25	0.17	0.072111	0.0416333		0.41	0.52	0.67	0.533333	0.130512	0.075351		0.21	0.29	0.43	0.31	0.111355	0.064291		0.26	0.36	0.52	0.38	0.131149	0.0757188
6	0.15	0.21	0.34	0.233333	0.0971253	0.0560753		0.78	0.89	1.09	0.92	0.157162	0.0907377		0.61	0.71	0.86	0.726667	0.125831	0.0726483		0.55	0.68	0.85	0.693333	0.150444	0.0868588
10	0.67	0.76	0.91	0.78	0.121244	0.07		1.45	1.66	1.98	1.69667	0.266896	0.154092		0.81	0.96	1.19	0.986667	0.191398	0.110504		0.89	1.17	1.51	1.19	0.310483	0.179258
14	1.42	1.67	2.29	1.79333	0.447921	0.258607		1.59	2.21	2.78	2.19333	0.595175	0.343624		1.31	1.61	1.92	1.61333	0.305014	0.1761		1.37	1.72	1.99	1.69333	0.310859	0.179475
18	1.63	1.87	2.48	1.99333	0.438216	0.253004		1.77	2.29	2.97	2.34333	0.601775	0.347435		1.57	1.79	2.07	1.81	0.250599	0.144684		1.61	1.84	2.19	1.88	0.292062	0.168622
22	0.57	0.76	0.98	0.77	0.205183	0.118462		0.87	1.12	1.89	1.29333	0.531633	0.306938		0.47	0.57	0.74	0.593333	0.136504	0.0788106		0.55	0.67	0.82	0.68	0.135277	0.0781025
26	0.79	0.96	1.12	0.956667	0.165025	0.0952774		0.81	0.97	1.49	1.09	0.355528	0.205264		0.74	0.88	0.99	0.87	0.1253	0.0723418		0.81	0.89	1.05	0.916667	0.122202	0.0705534
30	0.71	0.84	1.05	0.866667	0.171561	0.0990511		0.88	1.19	1.88	1.31667	0.511892	0.295541		0.52	0.64	0.98	0.713333	0.238607	0.13776		0.55	0.69	1.08	0.773333	0.274651	0.15857
Weeks		Mean						SE
	PBS	MAP316F	Sal-Vector	Sal-Ag		PBS	MAP316F	Sal-Vector	Sal-Ag
0	0.1	0.13	0.12	0.11		0.017	0.02	0.014	0.018														T test
3	0.17	0.53	0.31	0.38		0.04	0.075	0.064	0.075
6	0.23	0.92	0.72	0.69		0.05	0.09	0.072	0.086																	PBS Vs 316F	PBS Vs Sal-Ag
10	0.78	1.69	0.98	1.19		0.07	0.15	0.11	0.18													PBS	0.15	0.21	0.34	0.00255872	0.00484794	6 wk
14	1.79	2.19	1.61	1.69		0.25	0.34	0.17	0.18													316F	0.78	0.89	1.09
18	1.99	2.34	1.81	1.88		0.25	0.34	0.14	0.17													Sal-Ag	0.55	0.68	0.85
22	0.77	1.29	0.59	0.68		0.11	0.3	0.078	0.078
26	0.95	1.09	0.87	0.91		0.09	0.2	0.072	0.07													PBS	0.67	0.76	0.91	0.00831819	0.0647132	10 wk
30	0.86	1.31	0.71	0.77		0.09	0.29	0.13	0.15													316F	1.45	1.66	1.98
																						Sal-Ag	0.89	1.17	1.51
																						PBS	1.42	1.67	2.29	0.0746755	0.438049	14wk
																						316F	1.59	2.21	2.78
																						Sal-Ag	1.37	1.72	1.99
																						PBS	0.57	0.76	0.98	0.114435	0.155838	22wk
																						316F	0.87	1.12	1.89
																						Sal-Ag	0.55	0.67	0.82
		IL-18
Weeks		PBS						MAP316F							Sal-Vector							Sal-Ag
				Mean	SD	SE					Mean	SD	SE					Mean	SD	SE					Mean	SD	SE
0	0.12	0.13	0.15	0.133333	0.0152753	0.00881917		0.13	0.16	0.25	0.18	0.06245	0.0360555		0.1	0.13	0.19	0.14	0.0458258	0.0264575		0.1	0.13	0.16	0.13	0.03	0.0173205
3	0.09	0.1	0.15	0.113333	0.0321455	0.0185592		0.33	0.46	0.57	0.453333	0.120139	0.0693622		0.1	0.13	0.14	0.123333	0.0208167	0.0120185		0.12	0.17	0.21	0.166667	0.0450925	0.0260342
6	0.07	0.09	0.12	0.0933333	0.0251661	0.0145297		0.76	0.89	1.09	0.913333	0.166233	0.0959745		0.13	0.16	0.29	0.193333	0.085049	0.0491031		0.18	0.28	0.41	0.29	0.115326	0.0665833
10	1.21	1.59	2.3	1.7	0.553263	0.319427		1.96	2.54	2.79	2.43	0.425793	0.245832		1.82	1.96	2.56	2.11333	0.393107	0.226961		2.3	2.58	2.97	2.61667	0.336502	0.194279
14	1.69	1.9	2.9	2.16333	0.646555	0.373289		2.51	2.89	3.3	2.9	0.395095	0.228108		2.34	2.56	3.2	2.7	0.446766	0.257941		2.7	3.1	3.7	3.16667	0.503322	0.290593
18	1.18	1.64	2.29	1.70333	0.557704	0.32199		1.87	2.07	2.42	2.12	0.278388	0.160728		0.41	0.53	0.91	0.616667	0.261024	0.150702		0.61	0.78	0.84	0.743333	0.119304	0.0688799
22	1.1	1.3	2.4	1.6	0.7	0.404145		1.3	1.8	2.2	1.76667	0.450925	0.260342		0.94	1.02	1.44	1.13333	0.268576	0.155063		0.98	1.34	1.61	1.31	0.31607	0.182483
26	1.05	1.29	1.56	1.3	0.255147	0.147309		1.31	1.45	1.72	1.49333	0.208407	0.120324		0.38	0.47	0.71	0.52	0.170587	0.0984886		0.41	0.57	0.79	0.59	0.190788	0.110151
30	0.66	0.87	1.24	0.923333	0.293655	0.169542		0.92	1.1	1.43	1.15	0.25865	0.149332		0.61	0.72	0.98	0.77	0.19	0.109697		0.66	0.79	0.98	0.81	0.160935	0.0929157
Weeks		Mean						SE
	PBS	MAP316F	Sal-Vector	Sal-Ag		PBS	MAP316F	Sal-Vector	Sal-Ag														T test
0	0.13	0.18	0.14	0.13		0.008	0.036	0.026	0.017
3	0.11	0.45	0.12	0.16		0.018	0.069	0.012	0.026																	PBS Vs 316F	PBS Vs Sal-Ag
6	0.09	0.91	0.19	0.29		0.014	0.095	0.049	0.066													PBS	0.07	0.09	0.12	0.00972154	0.0634921	6 wk
10	1.7	2.43	2.11	2.61		0.32	0.24	0.22	0.19													316F	0.76	0.89	1.09
14	2.16	2.9	2.7	3.16		0.37	0.23	0.25	0.29													Sal-Ag	0.18	0.28	0.41
18	1.7	2.12	0.61	0.74		0.32	0.16	0.15	0.068
22	1.6	1.76	1.13	1.31		0.4	0.26	0.15	0.18													PBS	1.21	1.59	2.3	0.0317031	0.0185642	10 wk
26	1.3	1.49	0.52	0.59		0.14	0.12	0.098	0.11													316F	1.96	2.54	2.79
30	0.92	1.15	0.77	0.81		0.17	0.15	0.1	0.092													Sal-Ag	2.3	2.58	2.97
																						PBS	1.69	1.9	2.9	0.0522525	0.012998	14wk
																						316F	2.51	2.89	3.3
																						Sal-Ag	2.7	3.1	3.7
		IL-23
Weeks		PBS						MAP316F							Sal-Vector							Sal-Ag
				Mean	SD	SE					Mean	SD	SE					Mean	SD	SE					Mean	SD	SE
0	0.07	0.09	0.09	0.0833333	0.011547	0.00666667		0.07	0.04	0.08	0.0633333	0.0208167	0.0120185		0.09	0.05	0.1	0.08	0.0264575	0.0152753		0.02	0.05	0.07	0.0466667	0.0251661	0.0145297
3	0.1	0.12	0.14	0.12	0.02	0.011547		0.18	0.2	0.29	0.223333	0.0585947	0.0338296		0.11	0.15	0.22	0.16	0.0556776	0.0321455		0.17	0.23	0.22	0.206667	0.0321455	0.0185592
6	0.06	0.09	0.06	0.07	0.0173205	0.01		0.27	0.39	0.57	0.41	0.150997	0.087178		0.1	0.13	0.19	0.14	0.0458258	0.0264575		0.23	0.29	0.41	0.31	0.0916515	0.052915
10	0.51	0.78	0.95	0.746667	0.221886	0.128106		0.82	0.99	1.12	0.976667	0.150444	0.0868588		0.54	0.67	0.85	0.686667	0.155671	0.0898765		0.65	0.77	0.85	0.756667	0.100664	0.0581187
14	0.85	0.97	1.17	0.996667	0.161658	0.0933333		0.77	0.89	1.09	0.916667	0.161658	0.0933333		0.66	0.79	0.93	0.793333	0.135031	0.0779601		0.68	0.75	0.88	0.77	0.101489	0.0585947
18	0.44	0.67	0.91	0.673333	0.235018	0.135688		0.84	0.97	1.03	0.946667	0.0971253	0.0560753		0.44	0.56	0.74	0.58	0.150997	0.087178		0.48	0.62	0.79	0.63	0.155242	0.0896289
22	0.42	0.56	0.73	0.57	0.155242	0.0896289		0.99	1.09	1.28	1.12	0.147309	0.085049		0.21	0.32	0.47	0.333333	0.130512	0.075351		0.37	0.49	0.59	0.483333	0.110151	0.0635959
26	0.33	0.46	0.65	0.48	0.160935	0.0929157		0.55	0.69	0.77	0.67	0.111355	0.064291		0.19	0.27	0.41	0.29	0.111355	0.064291		0.27	0.39	0.46	0.373333	0.0960902	0.0554777
30	0.15	0.21	0.32	0.226667	0.0862168	0.0497773		0.22	0.28	0.37	0.29	0.0754983	0.043589		0.08	0.1	0.15	0.11	0.0360555	0.0208167		0.07	0.08	0.12	0.09	0.0264575	0.0152753
Weeks		Mean						SE
	PBS	MAP316F	Sal-Vector	Sal-Ag		PBS	MAP316F	Sal-Vector	Sal-Ag														T test
0	0.08	0.063	0.08	0.046		0.006	0.012	0.015	0.014
3	0.12	0.22	0.16	0.2		0.011	0.033	0.032	0.018																	PBS Vs 316F	PBS Vs Sal-Ag
6	0.07	0.41	0.14	0.31		0.01	0.087	0.026	0.052													PBS	0.42	0.56	0.73	0.00044048	0.0864531	22 wk
10	0.74	0.97	0.68	0.75		0.13	0.086	0.089	0.058													316F	0.99	1.09	1.28
14	0.99	0.91	0.79	0.77		0.09	0.0933	0.077	0.058													Sal-Ag	0.37	0.49	0.59
18	0.67	0.94	0.58	0.63		0.13	0.056	0.087	0.089
22	0.57	1.12	0.33	0.48		0.089	0.085	0.075	0.063
26	0.48	0.67	0.29	0.37		0.0929	0.064	0.064	0.055
30	0.22	0.29	0.11	0.09		0.0497	0.043	0.02	0.0152
		IL-1b
Weeks		PBS						MAP316F							Sal-Vector							Sal-Ag
				Mean	SD	SE					Mean	SD	SE					Mean	SD	SE					Mean	SD	SE
0	0.07	0.08	0.12	0.09	0.0264575	0.0152753		0.1	0.09	0.14	0.11	0.0264575	0.0152753		0.1	0.07	0.09	0.0866667	0.0152753	0.00881917		0.1	0.12	0.18	0.133333	0.0416333	0.024037
3	0.1	0.12	0.17	0.13	0.0360555	0.0208167		0.47	0.6	0.72	0.596667	0.125033	0.072188		0.1	0.09	0.14	0.11	0.0264575	0.0152753		0.17	0.24	0.36	0.256667	0.0960902	0.0554777
6	0.15	0.2	0.28	0.21	0.0655744	0.0378594		1.09	1.22	1.39	1.23333	0.150444	0.0868588		0.19	0.27	0.36	0.273333	0.085049	0.0491031		0.39	0.49	0.65	0.51	0.131149	0.0757188
10	1.3	1.9	2.6	1.93333	0.650641	0.375648		2.05	2.2	3.1	2.45	0.567891	0.327872		1.2	1.5	2.5	1.73333	0.680686	0.392994		1.6	1.9	2.5	2	0.458258	0.264575
14	1.7	2.4	2.9	2.33333	0.602771	0.34801		2.5	3	3.9	3.13333	0.70946	0.409607		1.3	1.9	3.2	2.13333	0.971253	0.560753		1.8	2.4	2.9	2.36667	0.550757	0.31798
18	1.2	1.7	2.5	1.8	0.655744	0.378594		2.6	3.1	4.1	3.26667	0.763763	0.440959		1.2	1.5	2.2	1.63333	0.51316	0.296273		1.09	1.31	1.89	1.43	0.41328	0.238607
22	1.6	2.2	2.7	2.16667	0.550757	0.31798		2.1	2.4	2.7	2.4	0.3	0.173205		1.3	1.8	2.5	1.86667	0.602771	0.34801		1.3	1.6	2.3	1.73333	0.51316	0.296273
26	1.3	1.6	2.5	1.8	0.6245	0.360555		1.1	1.4	2.5	1.66667	0.737111	0.425572		0.99	1.19	1.78	1.32	0.410731	0.237136		0.62	0.79	1.29	0.9	0.348281	0.20108
30	1.1	1.7	2.3	1.7	0.6	0.34641		0.81	0.99	1.5	1.1	0.357911	0.20664		0.97	1.41	2.23	1.53667	0.639479	0.369203		0.95	1.31	2.09	1.45	0.582752	0.336452
	Weeks		Mean						SE
		PBS	MAP316F	Sal-Vector	Sal-Ag		PBS	MAP316F	Sal-Vector	Sal-Ag
	0	0.09	0.11	0.086	0.13		0.015	0.015	0.0088	0.024
	3	0.13	0.59	0.11	0.25		0.02	0.072	0.015	0.055													T test
	6	0.21	1.23	0.27	0.51		0.037	0.086	0.049	0.075
	10	1.93	2.45	1.73	2		0.037	0.32	0.39	0.26																PBS Vs 316F	PBS Vs Sal-Ag
	14	2.33	3.13	2.13	2.36		0.34	0.4	0.56	0.31												PBS	0.15	0.2	0.28	0.00229449	0.0155553	6 wk
	18	1.8	3.26	1.63	1.43		0.37	0.44	0.29	0.23												316F	1.09	1.22	1.39
	22	2.16	2.4	1.86	1.73		0.31	0.17	0.34	0.29												Sal-Ag	0.39	0.49	0.65
	26	1.8	1.66	1.32	0.9		0.36	0.42	0.23	0.2
	30	1.7	1.1	1.53	1.45		0.34	0.2	0.36	0.33												PBS	1.3	1.9	2.6	0.0580075	0.634852	10 wk
																						316F	2.05	2.2	3.1
																						Sal-Ag	1.6	1.9	2.5
																						PBS	1.7	2.4	2.9	0.0202041	0.42265	14wk
																						316F	2.5	3	3.9
																						Sal-Ag	1.8	2.4	2.9
																						PBS	1.2	1.7	2.5	0.00205973	0.124898	14wk
																						316F	2.6	3.1	4.1
																						Sal-Ag	1.09	1.31	1.89
		IFN-g
Weeks		PBS						MAP316F							Sal-Vector							Sal-Ag
				Mean	SD	SE					Mean	SD	SE					Mean	SD	SE					Mean	SD	SE
0	0.18	0.22	0.29	0.23	0.0556776	0.0321455		0.18	0.26	0.33	0.256667	0.0750555	0.0433333		0.17	0.22	0.31	0.233333	0.070946	0.0409607		0.17	0.15	0.26	0.193333	0.0585947	0.0338296
3	0.17	0.19	0.28	0.213333	0.0585947	0.0338296		1.7	1.9	2.7	2.1	0.52915	0.305505		0.18	0.28	0.36	0.273333	0.090185	0.0520683		0.35	0.42	0.52	0.43	0.08544	0.0493288
6	0.18	0.21	0.29	0.226667	0.0568624	0.0328295		2.6	3.3	4.7	3.53333	1.06927	0.617342		0.21	0.28	0.39	0.293333	0.0907377	0.0523874		0.69	0.76	0.88	0.776667	0.0960902	0.0554777
10	1.09	1.56	3.1	1.91667	1.0514	0.607024		3.7	4.2	5.3	4.4	0.818535	0.472582		1.2	1.7	2.6	1.83333	0.70946	0.409607		2.2	2.7	3.9	2.93333	0.873689	0.504425
14	1.9	2.5	3.2	2.53333	0.650641	0.375648		3.8	4.5	5.5	4.6	0.8544	0.493288		1.8	2.3	3.3	2.46667	0.763763	0.440959		2.5	3.4	4.2	3.36667	0.85049	0.491031
18	1.8	2.8	3.5	2.7	0.8544	0.493288		3.3	4.6	5.2	4.36667	0.971253	0.560753		2.1	2.7	3.9	2.9	0.916515	0.52915		2.7	3.6	4.4	3.56667	0.85049	0.491031
22	1.5	1.9	2.9	2.1	0.72111	0.416333		3.9	4.8	5.5	4.73333	0.802081	0.463081		1.1	1.6	2.5	1.73333	0.70946	0.409607		1.8	2.4	3.3	2.5	0.754983	0.43589
26	1.1	1.3	1.88	1.42667	0.405134	0.233904		2.7	3.5	4.6	3.6	0.953939	0.550757		1.02	1.5	2.3	1.60667	0.646632	0.373333		1.1	1.6	2.5	1.73333	0.70946	0.409607
30	0.92	1.12	1.93	1.32333	0.534821	0.308779		1.9	2.8	4	2.9	1.05357	0.608276		0.98	1.34	1.89	1.40333	0.458294	0.264596		1.05	1.49	1.98	1.50667	0.465224	0.268597
																							T test
	Weeks		Mean						SE
		PBS	MAP316F	Sal-Vector	Sal-Ag		PBS	MAP316F	Sal-Vector	Sal-Ag																PBS Vs 316F	PBS Vs Sal-Ag
	0	0.23	0.25	0.23	0.19		0.032	0.043	0.04	0.033												PBS	0.17	0.19	0.28	0.0201128	0.0072575	3wk
	3	0.21	2.1	0.27	0.43		0.033	0.3	0.052	0.049												316F	1.7	1.9	2.7
	6	0.22	3.5	0.29	0.77		0.032	0.61	0.052	0.055												Sal-Ag	0.35	0.42	0.52
	10	1.91	4.4	1.83	2.93		0.6	0.47	0.4	0.5
	14	2.53	4.6	2.46	3.36		0.37	0.41	0.44	0.49												PBS	0.18	0.21	0.29	0.0298621	0.00175844	6wk
	18	2.7	4.36	2.9	3.56		0.49	0.56	0.52	0.49												316F	2.6	3.3	4.7
	22	2.1	4.7	1.73	2.5		0.41	0.31	0.4	0.43												Sal-Ag	0.69	0.76	0.88
	26	1.42	3.6	1.6	1.73		0.23	0.55	0.37	0.4
	30	1.32	2.9	1.4	1.5		0.3	0.6	0.26	0.26												PBS	1.09	1.56	3.1	0.0032506	0.0112348	10 wk
																						316F	3.7	4.2	5.3
																						Sal-Ag	2.2	2.7	3.9
																						PBS	1.9	2.5	3.2	0.00336483	0.0201727	14wk
																						316F	3.8	4.5	5.5
																						Sal-Ag	2.5	3.4	4.2
																						PBS	1.8	2.8	3.5	0.00278829	0.00147602	18 wk
																						316F	3.3	4.6	5.2
																						Sal-Ag	2.7	3.6	4.4
																						PBS	1.5	1.9	2.9	0.00303055	0.0202041	22 wk
																						316F	3.9	4.8	5.5
																						Sal-Ag	1.8	2.4	3.3
																						PBS	1.1	1.3	1.88	0.0214577	0.228822	26 wk
																						316F	2.7	3.5	4.6
																						Sal-Ag	1.1	1.6	2.5
																						PBS	0.92	1.12	1.93	0.0385523	0.196802	30 wk
																						316F	1.9	2.8	4
																						Sal-Ag	1.05	1.49	1.98
		TNF-a
Weeks		PBS						MAP316F							Sal-Vector							Sal-Ag
				Mean	SD	SE					Mean	SD	SE					Mean	SD	SE					Mean	SD	SE
0	0.08	0.1	0.15	0.11	0.0360555	0.0208167		0.08	0.1	0.15	0.11	0.0360555	0.0208167		0.1	0.09	0.14	0.11	0.0264575	0.0152753		0.12	0.14	0.22	0.16	0.052915	0.0305505
3	0.09	0.11	0.17	0.123333	0.0416333	0.024037		0.48	0.56	0.69	0.576667	0.105987	0.0611919		0.1	0.14	0.21	0.15	0.0556776	0.0321455		0.24	0.34	0.42	0.333333	0.090185	0.0520683
6	0.1	0.13	0.19	0.14	0.0458258	0.0264575		0.64	0.7	0.81	0.716667	0.0862168	0.0497773		0.13	0.17	0.27	0.19	0.072111	0.0416333		0.29	0.41	0.54	0.413333	0.125033	0.072188
10	0.71	0.81	0.96	0.826667	0.125831	0.0726483		1.56	1.69	2.07	1.77333	0.265016	0.153007		0.64	0.77	0.94	0.783333	0.150444	0.0868588		0.82	0.97	1.16	0.983333	0.170392	0.0983757
14	0.83	0.88	1.26	0.99	0.23516	0.135769		1.89	2.03	2.35	2.09	0.235797	0.136137		0.78	0.91	1.12	0.936667	0.171561	0.0990511		0.96	1.09	1.5	1.18333	0.281839	0.16272
18	0.69	0.81	0.99	0.83	0.150997	0.087178		2.12	2.29	2.56	2.32333	0.221886	0.128106		0.71	0.85	1.06	0.873333	0.176163	0.101708		0.91	1.02	1.25	1.06	0.173494	0.100167
22	0.51	0.6	0.73	0.613333	0.110604	0.0638575		1.45	1.59	1.86	1.63333	0.208407	0.120324		0.55	0.68	0.79	0.673333	0.120139	0.0693622		0.59	0.75	0.98	0.773333	0.196044	0.113186
26	0.31	0.39	0.54	0.413333	0.116762	0.0674125		1.02	1.25	1.61	1.29333	0.297377	0.171691		0.31	0.37	0.49	0.39	0.0916515	0.052915		0.32	0.43	0.58	0.443333	0.130512	0.075351
30	0.14	0.21	0.32	0.223333	0.0907377	0.0523874		0.86	1.03	1.32	1.07	0.232594	0.134288		0.17	0.23	0.38	0.26	0.108167	0.06245		0.23	0.31	0.47	0.336667	0.122202	0.0705534
																							T test
	Weeks		Mean						SE
		PBS	MAP316F	Sal-Vector	Sal-Ag		PBS	MAP316F	Sal-Vector	Sal-Ag																PBS Vs 316F	PBS Vs Sal-Ag
	0	0.11	0.11	0.11	0.16		0.02	0.02	0.015	0.03												PBS	0.09	0.11	0.17	0.00679643	0.020515	3wk
	3	0.12	0.57	0.15	0.33		0.024	0.06	0.032	0.052												316F	0.48	0.56	0.69
	6	0.14	0.71	0.19	0.41		0.026	0.049	0.041	0.072												Sal-Ag	0.24	0.34	0.42
	10	0.82	1.77	0.78	0.98		0.072	0.153	0.086	0.098
	14	0.99	2.09	0.93	1.18		0.135	0.136	0.099	0.16												PBS	0.1	0.13	0.19	0.0016332	0.0275236	6wk
	18	0.83	2.32	0.87	1.06		0.087	0.128	0.1	0.1												316F	0.64	0.7	0.81
	22	0.61	1.63	0.67	0.77		0.063	0.12	0.069	0.11												Sal-Ag	0.29	0.41	0.54
	26	0.41	1.29	0.39	0.44		0.067	0.17	0.052	0.075
	30	0.22	1.07	0.26	0.33		0.052	0.134	0.062	0.07												PBS	0.71	0.81	0.96	0.00744188	0.0265207	10 wk
																						316F	1.56	1.69	2.07
																						Sal-Ag	0.82	0.97	1.16
																						PBS	0.83	0.88	1.26	0.000578011	0.0276446	14wk
																						316F	1.89	2.03	2.35
																						Sal-Ag	0.96	1.09	1.5
																						PBS	0.69	0.81	0.99	0.000751504	0.00438187	18 wk
																						316F	2.12	2.29	2.56
																						Sal-Ag	0.91	1.02	1.25
																						PBS	0.51	0.6	0.73	0.00309337	0.0833416	22 wk
																						316F	1.45	1.59	1.86
																						Sal-Ag	0.59	0.75	0.98
																						PBS	0.31	0.39	0.54	0.013785	0.095466	26 wk
																						316F	1.02	1.25	1.61
																						Sal-Ag	0.32	0.43	0.58
																						PBS	0.14	0.21	0.32	0.00923257	0.025784	30 wk
																						316F	0.86	1.03	1.32
																						Sal-Ag	0.23	0.31	0.47
		TGF-b
Weeks		PBS						MAP316F							Sal-Vector							Sal-Ag
				Mean	SD	SE					Mean	SD	SE					Mean	SD	SE					Mean	SD	SE
0	0.07	0.06	0.14	0.09	0.043589	0.0251661		0.07	0.06	0.12	0.0833333	0.0321455	0.0185592		0.06	0.07	0.12	0.0833333	0.0321455	0.0185592		0.06	0.04	0.09	0.0633333	0.0251661	0.0145297
3	0.02	0.07	0.08	0.0566667	0.0321455	0.0185592		0.04	0.07	0.1	0.07	0.03	0.0173205		0.03	0.06	0.09	0.06	0.03	0.0173205		0.07	0.08	0.12	0.09	0.0264575	0.0152753
6	0.01	0.03	0.06	0.0333333	0.0251661	0.0145297		0.08	0.1	0.09	0.09	0.01	0.0057735		0.05	0.03	0.09	0.0566667	0.0305505	0.0176383		0.09	0.1	0.14	0.11	0.0264575	0.0152753
10	0.08	0.12	0.16	0.12	0.04	0.023094		0.01	0.03	0.06	0.0333333	0.0251661	0.0145297		0.07	0.08	0.14	0.0966667	0.0378594	0.0218581		0.07	0.11	0.17	0.116667	0.0503322	0.0290593
14	0.04	0.08	0.13	0.0833333	0.0450925	0.0260342		-0.01	-0.05	-0.02	-0.0266667	0.0208167	0.0120185		0.05	0.08	0.1	0.0766667	0.0251661	0.0145297		0.06	0.1	0.12	0.0933333	0.0305505	0.0176383
18	0.08	0.12	0.14	0.113333	0.0305505	0.0176383		-0.01	0	-0.02	-0.01	0.01	0.0057735		0.1	0.11	0.18	0.13	0.043589	0.0251661		0.08	0.1	0.18	0.12	0.052915	0.0305505
22	0.09	0.14	0.13	0.12	0.0264575	0.0152753		0.01	0.02	0	0.01	0.01	0.0057735		0.1	0.12	0.2	0.14	0.052915	0.0305505		0.08	0.09	0.17	0.113333	0.0493288	0.02848
26	0.11	0.15	0.22	0.16	0.0556776	0.0321455		0	0	0.04	0.0133333	0.023094	0.0133333		0.11	0.14	0.21	0.153333	0.051316	0.0296273		0.11	0.14	0.15	0.133333	0.0208167	0.0120185
30	0.12	0.1	0.17	0.13	0.0360555	0.0208167		0.02	0	0.05	0.0233333	0.0251661	0.0145297		0.12	0.11	0.2	0.143333	0.0493288	0.02848		0.07	0.1	0.17	0.113333	0.051316	0.0296273
	Weeks		Mean						SE
		PBS	MAP316F	Sal-Vector	Sal-Ag		PBS	MAP316F	Sal-Vector	Sal-Ag
	0	0.09	0.08	0.083	0.06		0.025	0.018	0.018	0.014													T test
	3	0.056	0.07	0.06	0.09		0.018	0.017	0.017	0.0152
	6	0.033	0.09	0.056	0.11		0.014	0.005	0.017	0.015																PBS Vs 316F	PBS Vs Sal-Ag
	10	0.12	0.033	0.096	0.11		0.023	0.014	0.021	0.029												PBS	0.02	0.07	0.08	0.183503	0.109129	3wk
	14	0.083	-0.02	0.076	0.09		0.026	0.012	0.014	0.017												316F	0.04	0.07	0.1
	18	0.11	-0.01	0.13	0.12		0.017	0.005	0.025	0.03												Sal-Ag	0.07	0.08	0.12
	22	0.12	0.01	0.14	0.11		0.015	0.005	0.03	0.028
	26	0.16	0.013	0.15	0.13		0.032	0.013	0.029	0.012												PBS	0.01	0.03	0.06	0.0511525	0.00188502	6 wk
	30	0.13	0.023	0.14	0.11		0.02	0.014	0.028	0.029												316F	0.08	0.1	0.09
																						Sal-Ag	0.09	0.1	0.14
																						PBS	0.08	0.12	0.16	0.0101969	0.666667	10wk
																						316F	0.01	0.03	0.06
																						Sal-Ag	0.07	0.11	0.17

## Sheet: FACS 
	CD4/CD25 T cells
Weeks			PBS								MAP316F							Sal-Vector						Sal-Ag
				Mean	SD	SE					Mean	SD	SE					Mean	SD	SE					Mean	SD	SE
0	1.2	1.2	0.98	1.12667	0.127017	0.0733333		0.23	0.86	0.13	0.406667	0.395769	0.228498		0.35	0.48	0.76	0.53	0.209523	0.120968		0.39	0.46	0.68	0.51	0.151327	0.0873689
3	0.63	0.63	0.42	0.56	0.121244	0.07		9.4	10.8	13.7	11.3	2.19317	1.26623		0.89	1.09	1.21	1.06333	0.161658	0.0933333		0.86	1.8	3.9	2.18667	1.55645	0.898616
6	0.58	0.58	0.47	0.543333	0.0635085	0.0366667		12.1	14.7	19.2	15.3333	3.59212	2.07391		0.72	0.97	1.41	1.03333	0.349333	0.201687		3.7	5.8	9.1	6.2	2.72213	1.57162
10	14.2	13.8	20	16	3.46987	2.00333		18.7	23.6	29.8	24.0333	5.56267	3.21161		11.7	14.9	19.5	15.3667	3.92088	2.26372		12.6	18.6	26.1	19.1	6.76387	3.90512
14	12.5	11.6	13.2	12.4333	0.802081	0.463081		26.8	34.4	44.6	35.2667	8.93159	5.15666		10.2	13.2	16.1	13.1667	2.95014	1.70326		18.4	21.8	26.2	22.1333	3.91067	2.25783
18	12.1	11.2	14.3	12.5333	1.59478	0.920748		20.7	25.2	32.7	26.2	6.06218	3.5		10.8	15.1	16.8	14.2333	3.09246	1.78543		11.9	15.1	24.3	17.1	6.43739	3.71663
22	11.2	13.4	15.1	13.2333	1.95533	1.12891		13.3	16.8	27.1	19.0667	7.17379	4.14179		8.2	9.7	15.4	11.1	3.79868	2.19317		9.8	11.9	17.8	13.1667	4.14769	2.39467
26	4.9	6.5	9.6	7	2.38956	1.37961		23.1	28.9	35.6	29.2	6.2554	3.61156		4.2	5.9	8.7	6.26667	2.2723	1.31191		6.1	7.8	11.2	8.36667	2.59679	1.49926
30	2.5	3.8	5.9	4.06667	1.71561	0.990511		14.1	19.6	26.8	20.1667	6.36894	3.67711		1.9	2.7	4.6	3.06667	1.38684	0.800694		2.7	3.9	5.5	4.03333	1.40475	0.811035
	Weeks		Mean						SE
		PBS	MAP316F	Sal-Vector	Sal-Ag		PBS	MAP316F	Sal-Vector	Sal-Ag
	0	1.12	0.4	0.53	0.51		0.07	0.22	0.12	0.087
	3	0.56	11.3	1.06	2.18		0.07	1.26	0.09	0.89
	6	0.54	15.3	1.03	6.2		0.036	2.07	0.2	1.57
	10	16	24.03	15.36	19.1		2	3.21	2.26	3.9
	14	12.4	35.26	13.16	22.1		0.46	5.15	1.7	2.25
	18	12.5	26.2	14.23	17.1		0.92	3.5	1.78	3.71
	22	13.2	19	11.1	13.16		1.12	4.14	2.19	2.39
	26	7	29.2	6.26	8.36		1.37	3.61	1.31	1.5
	30	4.06	20.16	3.06	4.03		0.99	3.67	0.8	0.81
	T test
PBS	0.63	0.63	0.42	0.0150522	0.234095	3 weeks
316F	9.4	10.8	13.7
Sal-Ag	0.86	1.8	3.9
PBS	0.58	0.58	0.47	0.0197181	0.0719694	6 week
316F	12.1	14.7	19.2
Sal-Ag	3.7	5.8	9.1
PBS	14.2	13.8	20	0.0451157	0.322502	10 week
316F	18.7	23.6	29.8
Sal-Ag	12.6	18.6	26.1
PBS	12.5	11.6	13.2	0.043698	0.0424471	14 week
316F	26.8	34.4	44.6
Sal-Ag	18.4	21.8	26.2
		CD8/CD25 T cells
Weeks			PBS								MAP316F							Sal-Vector						Sal-Ag
				Mean	SD	SE					Mean	SD	SE					Mean	SD	SE					Mean	SD	SE
0	1.4	1.9	2.8	2.03333	0.70946	0.409607		0.01	0.02	0.02	0.0166667	0.0057735	0.00333333		0.91	0.99	1.2	1.03333	0.149778	0.0864741		1.7	2.9	1.5	2.03333	0.757188	0.437163
3	0.02	0.01	0.01	0.0133333	0.0057735	0.00333333		18.3	21.9	26.2	22.1333	3.95517	2.28352		0.01	0.03	0.01	0.0166667	0.011547	0.00666667		2.9	4.5	5.1	4.16667	1.13725	0.656591
6	0.03	0.01	0.02	0.02	0.01	0.0057735		59.2	66.7	75.5	67.1333	8.15864	4.71039		0.02	0.02	0.01	0.0166667	0.0057735	0.00333333		8.3	9.7	12.5	10.1667	2.13854	1.23468
10	9.8	11.7	15.2	12.2333	2.73922	1.58149		31.3	38.8	47.2	39.1	7.95424	4.59239		11.2	12.9	15.1	13.0667	1.95533	1.12891		13.6	18.4	25.1	19.0333	5.7761	3.33483
14	21	26.3	34.2	27.1667	6.64254	3.83507		26.5	30.4	36.6	31.1667	5.09346	2.94071		24.3	29.7	33.7	29.2333	4.71734	2.72356		23.2	28.8	30.5	27.5	3.81969	2.2053
18	17.5	22.1	23.9	21.1667	3.30051	1.90555		29.2	32.6	37.8	33.2	4.33128	2.50067		13.1	18.9	25.5	19.1667	6.2043	3.58205		15.7	20.6	27.9	21.4	6.13922	3.54448
22	17.6	22.8	29.2	23.2	5.81034	3.3546		22.4	28.9	37.2	29.5	7.41822	4.28291		15.7	20.6	26.9	21.0667	5.61456	3.24157		17.1	23.5	28.9	23.1667	5.90706	3.41044
26	68.2	75.4	85.3	76.3	8.58545	4.95681		70.2	78.2	83.1	77.1667	6.51178	3.75958		57.5	67.1	74.2	66.2667	8.38113	4.83885		55.1	62.5	67.1	61.5667	6.0542	3.49539
30	77.1	82.1	84.7	81.3	3.86264	2.2301		81.2	85.3	92.4	86.3	5.66657	3.27159		61.6	68.7	76.8	69.0333	7.60548	4.39103		67.3	72.3	74.1	71.2333	3.52326	2.03415
	Weeks		Mean						SE
		PBS	MAP316F	Sal-Vector	Sal-Ag		PBS	MAP316F	Sal-Vector	Sal-Ag
	0	2.03	0.016	1.03	2.03		0.4	0.003	0.086	0.437
	3	0.013	22.13	0.01	4.16		0.003	2.28	0.0066	0.65
	6	0.02	67.13	0.01	10.16		0.005	4.71	0.003	1.23
	10	12.23	39.1	13.06	19.03		1.58	4.59	1.12	3.33
	14	27.16	31.16	29.23	27.5		3.83	2.94	2.72	2.2
	18	21.16	33.2	19.16	21.4		1.9	2.5	3.58	3.54
	22	23.2	29.5	21.066	23.16		3.35	4.28	3.24	3.41
	26	76.3	77.16	66.26	61.56		4.95	3.75	4.83	3.49
	30	81.3	86.3	69.03	71.23		2.23	3.27	4.39	2.03
	T test
PBS	0.02	0.01	0.01	0.010515	0.0243202	3 weeks
316F	18.3	21.9	26.2
Sal-Ag	2.9	4.5	5.1
PBS	0.03	0.01	0.02	0.00489539	0.0145297	6 week
316F	59.2	66.7	75.5
Sal-Ag	8.3	9.7	12.5
PBS	9.8	11.7	15.2	0.0125085	0.0610338	10 week
316F	31.3	38.8	47.2
Sal-Ag	13.6	18.4	25.1
PBS	21	26.3	34.2	0.0467179	0.884018	14 week
316F	26.5	30.4	36.6
Sal-Ag	23.2	28.8	30.5
		CD4/CD45RO T cells
Weeks			PBS								MAP316F							Sal-Vector						Sal-Ag
				Mean	SD	SE					Mean	SD	SE					Mean	SD	SE					Mean	SD	SE
0	0.01	0	0.01	0.00666667	0.0057735	0.00333333		0	0	0.01	0.00333333	0.0057735	0.00333333		0	0	0.01	0.00333333	0.0057735	0.00333333		0.01	0	0.01	0.00666667	0.0057735	0.00333333
3	0	0	0.01	0.00333333	0.0057735	0.00333333		0.91	1.02	1.21	1.04667	0.151767	0.0876229		0.02	0	0.01	0.01	0.01	0.0057735		0.78	1.03	1.33	1.04667	0.275379	0.15899
6	0.01	0.01	0	0.00666667	0.0057735	0.00333333		0	0	0.01	0.00333333	0.0057735	0.00333333		0	0.01	0.02	0.01	0.01	0.0057735		0	0.01	0	0.00333333	0.0057735	0.00333333
10	1.3	1.9	2.9	2.03333	0.80829	0.466667		1.07	0.87	1.25	1.06333	0.190088	0.109747		1.5	1.9	2.6	2	0.556776	0.321455		1.91	1.21	2.89	2.00333	0.84388	0.487214
14	3.6	4.7	6.9	5.06667	1.68028	0.970109		14.5	19.1	23.7	19.1	4.6	2.65581		2.2	3.1	4.1	3.13333	0.950438	0.548736		4.1	4.8	6.2	5.03333	1.06927	0.617342
18	5.4	7.1	8.6	7.03333	1.60104	0.924362		29.2	34.1	39.3	34.2	5.05074	2.91605		3.9	4.8	6.6	5.1	1.37477	0.793725		6.3	7.1	7.9	7.1	0.8	0.46188
22	12.2	15.7	18.1	15.3333	2.96704	1.71302		18.8	22.1	28.1	23	4.71487	2.72213		9.2	11.1	13.7	11.3333	2.25906	1.30427		12.6	14.1	15.5	14.0667	1.45029	0.837324
26	17.9	20.1	25.7	21.2333	4.02161	2.32188		25.3	28.7	33.5	29.1667	4.11987	2.37861		12.1	15.2	18.3	15.2	3.1	1.78979		12.1	14.9	15.4	14.1333	1.77858	1.02686
30	0.01	0	0.01	0.00666667	0.0057735	0.00333333		21.2	24.9	26.2	24.1	2.59422	1.49778		0	0.01	0.01	0.00666667	0.0057735	0.00333333		0.88	1.09	1.12	1.03	0.130767	0.0754983
	Weeks		Mean						SE
		PBS	MAP316F	Sal-Vector	Sal-Ag		PBS	MAP316F	Sal-Vector	Sal-Ag
	0	0.0066	0.003	0.003	0.006		0.003	0.003	0.003	0.003
	3	0.003	1.04	0.01	1.04		0.003	0.087	0.005	0.15
	6	0.006	0.003	0.01	0.003		0.003	0.003	0.005	0.003
	10	2.03	1.06	2	2		0.466	0.1	0.321	0.48
	14	5.06	19.1	3.13	5		0.97	2.65	0.548	0.61
	18	7.03	34.2	5.1	7.1		0.92	2.91	0.79	0.46
	22	15.33	23	11.3	14.06		1.71	2.72	1.3	0.83
	26	21.23	29.16	15.2	14.13		2.32	2.37	1.78	1.02
	30	0.0066	24.1	0.006	1.03		0.003	1.49	0.003	0.075
	T test
PBS	0	0	0.01	0.00649938	0.0216409	3 weeks
316F	0.91	1.02	1.21
Sal-Ag	0.78	1.03	1.33
PBS	0.01	0.01	0	0.666667	0.42265	6 week
316F	0	0	0.01
Sal-Ag	0	0.01	0
PBS	1.3	1.9	2.9	0.14222	0.943583	10 week
316F	1.07	0.87	1.25
Sal-Ag	1.91	1.21	2.89
PBS	3.6	4.7	6.9	0.0145756	0.933333	14 week
316F	14.5	19.1	23.7
Sal-Ag	4.1	4.8	6.2
		CD8/CD45RO T cells
Weeks			PBS								MAP316F							Sal-Vector						Sal-Ag
				Mean	SD	SE					Mean	SD	SE					Mean	SD	SE					Mean	SD	SE
0	0	0	0.02	0.00666667	0.011547	0.00666667		0	0.01	0.02	0.01	0.01	0.0057735		0	0.01	0.02	0.01	0.01	0.0057735		0	0	0.01	0.00333333	0.0057735	0.00333333
3	0.01	0	0	0.00333333	0.0057735	0.00333333		0	0	0.02	0.00666667	0.011547	0.00666667		0.01	0	0.01	0.00666667	0.0057735	0.00333333		0	0	0.02	0.00666667	0.011547	0.00666667
6	0.01	0.02	0	0.01	0.01	0.0057735		0.03	0.01	0	0.0133333	0.0152753	0.00881917		0.02	0.01	0	0.01	0.01	0.0057735		0	0.03	0	0.01	0.0173205	0.01
10	3.8	4.9	6.3	5	1.253	0.723418		3.5	4.1	4.8	4.13333	0.650641	0.375648		1.5	2.1	2.7	2.1	0.6	0.34641		4.1	4.9	6.1	5.03333	1.00664	0.581187
14	0.98	1.07	1.19	1.08	0.105357	0.0608276		2.4	2.8	3.9	3.03333	0.776745	0.448454		0.89	1.05	1.17	1.03667	0.140475	0.0811035		0.92	0.99	1.12	1.01	0.101489	0.0585947
18	10.2	11.9	14.3	12.1333	2.05994	1.1893		14.1	17.3	19.9	17.1	2.90517	1.6773		5.8	6.9	8.6	7.1	1.41067	0.814453		9.3	10.8	12.9	11	1.80831	1.04403
22	12.6	14.9	17.6	15.0333	2.50267	1.44491		18.7	20.8	23.6	21.0333	2.45832	1.41931		9.3	10.9	12.9	11.0333	1.8037	1.04137		12.7	14.2	15.3	14.0667	1.30512	0.75351
26	11.2	12.9	15.1	13.0667	1.95533	1.12891		12.6	16.5	19.1	16.0667	3.27159	1.88886		8.8	10.1	11.3	10.0667	1.25033	0.72188		11.5	12.9	14.9	13.1	1.7088	0.986577
30	3.3	3.9	4.8	4	0.754983	0.43589		11.7	12.4	14.9	13	1.68226	0.971253		2.1	2.9	4.2	3.06667	1.05987	0.611919		4.2	4.8	6.3	5.1	1.08167	0.6245
	Weeks		Mean						SE
		PBS	MAP316F	Sal-Vector	Sal-Ag		PBS	MAP316F	Sal-Vector	Sal-Ag
	0	0.0066	0.01	0.01	0.0033		0.0066	0.005	0.005	0.0033
	3	0.0033	0.0066	0.0066	0.0066		0.0033	0.006	0.003	0.0066
	6	0.01	0.013	0.01	0.01		0.005	0.008	0.005	0.01
	10	5	4.13	2.1	5.1		0.72	0.37	0.34	0.58
	14	1.08	3.03	1.03	1.01		0.06	0.44	0.081	0.05
	18	12.1	17.1	7.1	11		1.18	1.67	0.814	1.04
	22	15	21.03	11.03	14.06		1.44	1.41	1.04	0.75
	26	13.06	16.06	10.06	13.1		1.12	1.88	0.72	0.98
	30	4	13	3.06	5.1		0.43	0.97	0.61	0.62
	T test
PBS	0.01	0	0	0.741801	0.741801	3 weeks
316F	0	0	0.02
Sal-Ag	0	0	0.02
PBS	0.01	0.02	0	0.741801	1	6 week
316F	0.03	0.01	0
Sal-Ag	0	0.03	0
PBS	3.8	4.9	6.3	0.13043	0.839872	10 week
316F	3.5	4.1	4.8
Sal-Ag	4.1	4.9	6.1
PBS	0.98	1.07	1.19	0.0374047	0.00673408	14 week
316F	2.4	2.8	3.9
Sal-Ag	0.92	0.99	1.12
		gd/ CD25 T cells
Weeks			PBS								MAP316F							Sal-Vector						Sal-Ag
				Mean	SD	SE					Mean	SD	SE					Mean	SD	SE					Mean	SD	SE
0	0.42	0.55	0.62	0.53	0.101489	0.0585947		0.16	0.19	0.29	0.213333	0.0680686	0.0392994		0.62	0.71	0.77	0.7	0.0754983	0.043589		0.41	0.53	0.67	0.536667	0.130128	0.0751295
3	1.8	2.1	2.5	2.13333	0.351188	0.202759		6.2	7.3	7.9	7.13333	0.862168	0.497773		2.2	2.9	4.1	3.06667	0.960902	0.554777		1.3	2.2	3.1	2.2	0.9	0.519615
6	2.3	2.9	4.1	3.1	0.916515	0.52915		8.7	9.9	11.7	10.1	1.50997	0.87178		3.3	3.9	4.8	4	0.754983	0.43589		5.1	6.2	7.3	6.2	1.1	0.635085
10	14.1	14.9	16.2	15.0667	1.05987	0.611919		27.1	30.5	35.8	31.1333	4.38444	2.53136		14.2	17.1	19.9	17.0667	2.85015	1.64553		16.3	19.4	21.8	19.1667	2.75741	1.59199
14	11.8	12.9	14.5	13.0667	1.35769	0.783865		23.7	28.3	32.1	28.0333	4.20634	2.42853		10.4	11.8	14.1	12.1	1.86815	1.07858		15.7	18.6	20.4	18.2333	2.37136	1.3691
18	7.7	9.1	10.3	9.03333	1.30128	0.751295		29.2	33.7	36.4	33.1	3.63731	2.1		9.5	11.2	12.4	11.0333	1.45717	0.841295		9.4	10.9	12.7	11	1.65227	0.953939
22	10.4	11.9	13.9	12.0667	1.75594	1.01379		14.9	17.8	21.7	18.1333	3.41223	1.97005		12.4	13.9	15.7	14	1.65227	0.953939		10.9	12.8	15.4	13.0333	2.25906	1.30427
26	4.2	5.1	5.9	5.06667	0.85049	0.491031		12.6	14.8	18.2	15.2	2.82135	1.62891		6.2	7.3	8.1	7.2	0.953939	0.550757		4.1	4.9	6.2	5.06667	1.05987	0.611919
30	6.2	7.1	8.1	7.13333	0.950438	0.548736		7.3	8.1	8.9	8.1	0.8	0.46188		3.3	4.4	4.7	4.13333	0.737111	0.425572		5.4	5.9	6.9	6.06667	0.763763	0.440959
	Weeks		Mean						SE
		PBS	MAP316F	Sal-Vector	Sal-Ag		PBS	MAP316F	Sal-Vector	Sal-Ag
	0	0.53	0.21	0.7	0.53		0.05	0.039	0.043	0.075
	3	2.13	7.13	3.06	2.2		0.2	0.49	0.55	0.52
	6	3.1	10.1	4	6.2		0.52	0.87	0.43	0.63
	10	15.06	31.1	17.06	19.16		0.61	2.53	1.64	1.59
	14	13.06	28.03	12.1	18.23		0.78	2.42	1.07	1.36
	18	9.03	33.1	11.03	11		0.75	2.1	0.84	0.95
	22	12.06	18.13	14	13.03		1.01	1.97	0.95	1.3
	26	5.06	15.2	7.2	5.06		0.49	1.62	0.55	0.61
	30	7.13	8.1	4.13	6.06		0.54	0.46	0.42	0.44
	T test
PBS	1.8	2.1	2.5	0.00371256	0.853353	3 weeks
316F	6.2	7.3	7.9
Sal-Ag	1.3	2.2	3.1
PBS	2.3	2.9	4.1	0.00244002	0.00241922	6 week
316F	8.7	9.9	11.7
Sal-Ag	5.1	6.2	7.3
PBS	14.1	14.9	16.2	0.0139747	0.0548244	10 week
316F	27.1	30.5	35.8
Sal-Ag	16.3	19.4	21.8
PBS	11.8	12.9	14.5	0.0120743	0.014815	14 week
316F	23.7	28.3	32.1
Sal-Ag	15.7	18.6	20.4

## Sheet: Lympho-IFN-g
Lymphoproliferation
Weeks		PBS						MAP316F							Sal-Vector							Sal-Ag
				Mean	SD	SE					Mean	SD	SE					Mean	SD	SE					Mean	SD	SE
0	0.86	0.96	1.03	0.95	0.08544	0.0493288		0.92	0.99	1.24	1.05	0.168226	0.0971253		0.88	0.96	1.02	0.953333	0.0702377	0.0405518		0.77	0.83	0.92	0.84	0.0754983	0.043589
3	0.98	1.29	1.49	1.25333	0.25697	0.148361		1.42	1.78	2.32	1.84	0.45299	0.261534		0.97	1.06	1.32	1.11667	0.181751	0.104934		1.07	1.2	1.37	1.21333	0.150444	0.0868588
6	0.91	1.03	1.21	1.05	0.150997	0.087178		2.21	2.57	3.09	2.62333	0.442418	0.25543		0.99	1.09	1.35	1.14333	0.185831	0.10729		1.58	1.88	2.32	1.92667	0.372201	0.21489
10	2.1	2.6	3.5	2.73333	0.70946	0.409607		4.4	5.3	5.9	5.2	0.754983	0.43589		2.4	2.8	3.6	2.93333	0.61101	0.352767		3.3	3.8	4.4	3.83333	0.550757	0.31798
14	2.3	3.1	4.3	3.23333	1.00664	0.581187		4.2	5.1	6.1	5.13333	0.950438	0.548736		3.1	3.5	4	3.53333	0.450925	0.260342		3.6	4.1	5.3	4.33333	0.873689	0.504425
18	1.9	2.4	3.3	2.53333	0.70946	0.409607		4	4.6	5.6	4.73333	0.80829	0.466667		1.6	2.2	2.7	2.16667	0.550757	0.31798		2.2	2.8	3.8	2.93333	0.80829	0.466667
22	1.21	1.62	2.31	1.71333	0.555908	0.320953		2.5	3.3	3.9	3.23333	0.702377	0.405518		1.07	1.27	1.58	1.30667	0.25697	0.148361		1.39	1.89	2.42	1.9	0.515073	0.297377
26	0.85	0.93	1.09	0.956667	0.122202	0.0705534		2.3	2.7	3.4	2.8	0.556776	0.321455		0.96	1.02	1.12	1.03333	0.080829	0.0466667		1.11	1.29	1.53	1.31	0.210713	0.121655
30	0.87	0.96	1.12	0.983333	0.126623	0.0731057		1.9	2.4	2.9	2.4	0.5	0.288675		0.85	0.96	1.11	0.973333	0.130512	0.075351		1.06	1.19	1.39	1.21333	0.166233	0.0959745
	Weeks		Mean						SE
		PBS	MAP316F	Sal-Vector	Sal-Ag		PBS	MAP316F	Sal-Vector	Sal-Ag
	0	0.95	1.05	0.95	0.84		0.049	0.097	0.04	0.043
	3	1.25	1.84	1.11	1.21		0.15	0.26	0.1	0.086
	6	1.05	2.62	1.14	1.92		0.087	0.25	0.1	0.19
	10	2.73	5.2	2.93	3.83		0.41	0.43	0.35	0.37
	14	3.23	5.13	3.53	4.33		0.58	0.54	0.26	0.4
	18	2.53	4.73	2.16	2.93		0.41	0.46	0.31	0.46
	22	1.71	3.23	1.3	1.9		0.32	0.4	0.15	0.29
	26	0.95	2.8	1.03	1.31		0.07	0.32	0.046	0.12
	30	0.98	2.4	0.97	1.21		0.073	0.29	0.075	0.095
	T test
PBS	0.98	1.29	1.49	0.0409538	0.603941	3 wk
316F	1.42	1.78	2.32
Sal-Ag	1.07	1.2	1.37
PBS	0.91	1.03	1.21	0.0112445	0.0205708	6 wk
316F	2.21	2.57	3.09
Sal-Ag	1.58	1.88	2.32
PBS	2.1	2.6	3.5	0.00236558	0.0081634	10 wk
316F	4.4	5.3	5.9
Sal-Ag	3.3	3.8	4.4
PBS	2.3	3.1	4.3	0.000922084	0.0081634	14wk
316F	4.2	5.1	6.1
Sal-Ag	3.6	4.1	5.3
								PBS	0.85	0.93	1.09	0.0180346	0.0210332	26 wk
PBS	1.9	2.4	3.3	0.000687995	0.0202041	18 wk		316F	2.3	2.7	3.4
316F	4	4.6	5.6					Sal-Ag	1.11	1.29	1.53
Sal-Ag	2.2	2.8	3.8
PBS	1.21	1.62	2.31	0.00596252	0.0563882	22 wk		PBS	0.87	0.96	1.12	0.022632	0.00993197	30 wk
316F	2.5	3.3	3.9					316F	1.9	2.4	2.9
Sal-Ag	1.39	1.89	2.42					Sal-Ag	1.06	1.19	1.39
IFN-γ
Weeks		PBS						MAP316F							Sal-Vector							Sal-Ag
				Mean	SD	SE					Mean	SD	SE					Mean	SD	SE					Mean	SD	SE
0	0.23	0.28	0.37	0.293333	0.070946	0.0409607		0.25	0.31	0.41	0.323333	0.080829	0.0466667		0.23	0.29	0.37	0.296667	0.0702377	0.0405518		0.22	0.27	0.36	0.283333	0.070946	0.0409607
3	0.26	0.33	0.45	0.346667	0.0960902	0.0554777		0.67	0.77	0.91	0.783333	0.120554	0.069602		0.27	0.35	0.42	0.346667	0.0750555	0.0433333		0.32	0.41	0.54	0.423333	0.110604	0.0638575
6	0.24	0.31	0.41	0.32	0.08544	0.0493288		1.17	1.28	1.42	1.29	0.1253	0.0723418		0.29	0.38	0.51	0.393333	0.110604	0.0638575		0.61	0.71	0.89	0.736667	0.141892	0.0819214
10	1.28	1.37	1.52	1.39	0.121244	0.07		1.75	1.97	2.23	1.98333	0.240278	0.138724		1.24	1.42	1.59	1.41667	0.175024	0.10105		1.66	1.78	1.87	1.77	0.105357	0.0608276
14	1.62	1.72	1.85	1.73	0.115326	0.0665833		2.16	2.33	2.63	2.37333	0.237978	0.137396		1.48	1.63	1.77	1.62667	0.145029	0.0837324		1.83	1.95	2.19	1.99	0.183303	0.10583
18	1.51	1.63	1.74	1.62667	0.115036	0.0664162		2.02	2.21	2.45	2.22667	0.215484	0.12441		1.53	1.68	1.86	1.69	0.165227	0.0953939		1.61	1.69	1.85	1.71667	0.122202	0.0705534
22	1.95	2.06	2.21	2.07333	0.130512	0.075351		2.16	2.33	2.49	2.32667	0.165025	0.0952774		1.79	1.91	2.07	1.92333	0.140475	0.0811035		1.99	2.15	2.44	2.19333	0.228108	0.131698
26	1.27	1.43	1.62	1.44	0.175214	0.10116		1.72	1.87	2.01	1.86667	0.145029	0.0837324		1.19	1.38	1.55	1.37333	0.180093	0.103976		1.34	1.47	1.63	1.48	0.145258	0.083865
30	1.04	1.19	1.42	1.21667	0.191398	0.110504		1.49	1.57	1.69	1.58333	0.100664	0.0581187		0.99	1.08	1.18	1.08333	0.0950438	0.0548736		1.02	1.18	1.33	1.17667	0.155027	0.0895048
	Weeks		Mean						SE
		PBS	MAP316F	Sal-Vector	Sal-Ag		PBS	MAP316F	Sal-Vector	Sal-Ag
	0	0.29	0.32	0.29	0.28		0.04	0.046	0.04	0.04
	3	0.34	0.78	0.34	0.42		0.055	0.069	0.043	0.063
	6	0.32	1.29	0.39	0.73		0.049	0.072	0.063	0.058
	10	1.39	1.98	1.41	1.7		0.07	0.13	0.1	0.066
	14	1.73	2.37	1.62	1.99		0.066	0.14	0.083	0.1
	18	1.62	2.22	1.69	1.71		0.066	0.12	0.095	0.07
	22	2.07	2.32	1.92	2.19		0.075	0.13	0.0811	0.09
	26	1.44	1.86	1.37	1.48		0.1	0.083	0.1	0.083
	30	1.21	1.58	1.08	1.17		0.11	0.058	0.054	0.089
	T test
PBS	0.26	0.33	0.45	0.00110533	0.0129755	3 wk
316F	0.67	0.77	0.91
Sal-Ag	0.32	0.41	0.54
PBS	0.24	0.31	0.41	0.000566352	0.00615078	6 wk
316F	1.17	1.28	1.42
Sal-Ag	0.61	0.71	0.89
PBS	1.28	1.37	1.52	0.0133923	0.00207111	10 wk
316F	1.75	1.97	2.23
Sal-Ag	1.66	1.78	1.87
PBS	1.62	1.72	1.85	0.0120475	0.0233199	14wk
316F	2.16	2.33	2.63
Sal-Ag	1.83	1.95	2.19
PBS	1.51	1.63	1.74	0.00940274	0.0276188	18 wk
316F	2.02	2.21	2.45
Sal-Ag	1.61	1.69	1.85
